# Supplementary material for: Process Development for Newcastle Disease Virus-Vectored Vaccines in Serum-Free Vero Cell Suspension Cultures
Source: Vaccines (Basel). 2021 Nov 16;9(11):1335. doi: 10.3390/vaccines9111335 (PMC8623276; doi:10.3390/vaccines9111335)
Supplement: Supplementary file 1 [file vaccines-09-01335-s001.zip]

Archive with 1 entries (1 files):
- vaccines-1448247-supplementary.pdf
